# Supplementary material for: Retrospective Study of Severe Atopic Disease in Young Children (0–5 Years) Managed with Dupilumab Highlights Significant Comorbidities
Source: Children (Basel). 2025 Dec 2;12(12):1639. doi: 10.3390/children12121639 (PMC12731605; doi:10.3390/children12121639)
Supplement: Supplementary file 1 [file children-12-01639-s001.zip]

Archive with 1 entries (1 files):
- children-3906999-supplementary.pdf
